# Supplementary material for: The Quality of Life and Associated Factors Among Older Adults in Central Nepal: A Cross-Sectional Study Using the WHOQOL-OLD Tool
Source: Int J Environ Res Public Health. 2025 Apr 27;22(5):693. doi: 10.3390/ijerph22050693 (PMC12111222; doi:10.3390/ijerph22050693)
Supplement: Supplementary file 1 [file ijerph-22-00693-s001.zip]

Archive with 1 entries (1 files):
- ijerph-3545605-supplementary.pdf
